# Supplementary material for: Limitations and Modifications of Skin Sensitization NAMs for Testing Inorganic Nanomaterials
Source: Toxics. 2024 Aug 21;12(8):616. doi: 10.3390/toxics12080616 (PMC11360696; doi:10.3390/toxics12080616)
Supplement: Supplementary file 1 [file toxics-12-00616-s001.zip]

Archive with 1 entries (1 files):
- toxics-3140318-supplementary.pdf
